# Supplementary material for: The Effect of Cold Plasma Treatment on the Storage Stability of Mushrooms (Agaricus bisporus)
Source: Foods. 2024 Oct 25;13(21):3393. doi: 10.3390/foods13213393 (PMC11545018; doi:10.3390/foods13213393)
Supplement: Supplementary file 1 [file foods-13-03393-s001.zip]

Archive with 1 entries (1 files):
- foods-3238822-supplementary.pdf
